# Supplementary material for: Rationalizing Graphene–ZnO Composites for Gas Sensing via Functionalization with Amines
Source: Nanomaterials (Basel). 2024 Apr 23;14(9):735. doi: 10.3390/nano14090735 (PMC11085583; doi:10.3390/nano14090735)
Supplement: Supplementary file 1 [file nanomaterials-14-00735-s001.zip]

Archive with 1 entries (1 files):
- nanomaterials-2937292-supplementary.pdf
